# Supplementary material for: Plant Metabolomics as a Tool for Detecting Adulterants in Edible Plant: A Case Study of Allium ursinum
Source: Metabolites. 2022 Sep 9;12(9):849. doi: 10.3390/metabo12090849 (PMC9501555; doi:10.3390/metabo12090849)
Supplement: Supplementary file 1 [file metabolites-12-00849-s001.zip]

Archive with 1 entries (1 files):
- metabolites-1874606-supplementary.pdf
